# Supplementary material for: An Improved HRPE-Based Transcriptional Output Reporter to Detect Hypoxia and Anoxia in Plant Tissue
Source: Biosensors (Basel). 2020 Dec 3;10(12):197. doi: 10.3390/bios10120197 (PMC7761731; doi:10.3390/bios10120197)
Supplement: Supplementary file 1 [file biosensors-10-00197-s001.zip]

Archive with 3 entries (2 files):
- biosensors-1002280-suppl/
- biosensors-1002280-suppl/Supplementary Figure 1.pdf
- biosensors-1002280-suppl/Supplementary tables.pdf
